# Supplementary material for: Factors that Facilitate and Hinder the Comprehension of Patient Information Leaflets (PILs): A Brief Scoping Review
Source: Front Pharmacol. 2021 Nov 10;12:740334. doi: 10.3389/fphar.2021.740334 (PMC8631714; doi:10.3389/fphar.2021.740334)
Supplement: Supplementary file 1 [file DataSheet1.xlsx]

## Sheet: Hoja1
Authors	Year	Title	Objective	Method	Results about the PIL	Results about the individuals
Afreh, E. S., Akoto, O. Y., Adam-Moses, K.	2017	Hedging strategies in health discourse: A study of pharmaceutical leaflets	" (...) To explore hedging strategies employed in PLs (pharmaceutical leaflets) to ascertain the linguistic realizations of hedging in this key genre of pharmaceutical literature. Specifically, the study seeks to explore the lexico-grammatical resources of hedging devices employed by PL writers to communicate with their intended audience." (Afreh et al., 2017)	Hedgings of PILs were divided and quantified by frequency and pragmacy. Words were analysed and classified.	Out of the total number of 781 incidents of hedges employed in the data, 548 representing 70.2% are of the lexical category. It was found that whereas the most frequently used lexical forms of hedges in the data were modal verbs, the least featured were nouns. Concerning the non-lexical hedges, however, it was observed that apart from the use of passive constructions, conditional clauses, and adv…
Ahmadi, P., Badri, S. S., Zargarzadeh, A. H.	2018	An investigation on patient attitudes toward package inserts and their accessibility in Iran	To investigate "the state of PIs (package inserts) in Iran and evaluated patients’ attitude toward PI." (Ahmadi et al., 2018).	"(One hundred) patients were selected randomly, one out of every five patients. Medication bag was examined first for the presence of package insert for each medication and then a short interview took place with the customer. The data collection instrument was developed by the researchers and was tested with a pilot of 20 patients. The second author conducted the interviews. (...) The main outcom…	"From the 237 medication items investigated, 129 (54.4%) were dispensed with a PI. Eighty‑four percent of patients read the PIs and only 19% stated reading a non‑Farsi PI. (...) Reading the side effects was the main reason for reading the PI (64%). PIs were considered useful by 83% while 25% kept PIs as a source of drug information. Experience of fear to take the medication after reading the PI w…	"The level of education was the only significant factor related to reading the package insert (p = 0.02)." (Ahmadi et al., 2018)
Alaqeel, S., Al Obaidi, N.	2017	Patient Evaluation of Medication Package Leaflets in Al Kharj City, Saudi Arabia	"The purpose of this study was to determine how well patients could correctly recognize and comprehend the various information items in over-the-counter (OTC) medications package leaflets in Saudi Arabia" (Alaqeel & Obaidi, 2017).	"Leaflets from 20 most commonly sold OTC medications were examined by experts to evaluate the leaflet layout, language, and content. The same leaflets were also evaluated by patients who had their medicines dispensed at 2 hospitals and 8 community pharmacies in Al Kharj, Saudi Arabia. A questionnaire was used for the patients’ examination" (Alaqeel & Obaidi, 2017).		"The results indicate poor comprehensibility, for many items, particularly items regarding “drug interactions” and “contraindications.”(Alaqeel & Obaidi, 2017).
Arsalan, A.; Quereshi, S.; Alam, M.; Ahmed, S.; Shakeel, O.; Ali, A., & Jabeen, W.	2015	Errors in patients' information leaflets of marketed medicines in Pakistan	Evaluate major and minor mistakes on Pakistan's PILs (Arsalan et al., 2015)	"11 oral medicines of multinational and national pharmaceutical industries have been purchased from randomly selected community and hospital pharmacies of different areas of Karachi. The PIL has been present in the packaged medicines. During the present study, comparison of major and minor errors of PILs has been observed". (Arsalan et al., 2015).	During present study, major errors including the errors in indications, adverse drug effects, drug mechanism, dosage errors, drug-drug and drug food interactions, precautions and warning, pharmacokinetic profile and pregnancy and lactation information were either insufficient and absent. The minor errors like omission of structural and molecular formula, chemical names, lab tests, clinical trials…
Ashok, K., Mathew, A. A., Thomas, A., Mohan, D., Gopalakrishna, R., Reghu, R.	2017	Clinical pharmacist's interventions on medication adherence and knowledge of inflammatory bowel disease patients	"To evaluate changes on treatment adherence and knowledge about illness on participants with bowel inflammatory disease". (Ashok et al., 2017).	"A prospective, interventional follow up study was conducted in the outpatients visiting Gastroenterology and Hepatology department of Amrita Institute of Medical Sciences, Kochi. To assess the level of medication adherence and patient’s awareness, MMAS-8 and CCKNOW has been utilized. Once this baseline information’s were collected, counselling was given to patients and they were supplemented wit…		"About 110 IBD (Inflammatory Bowel Disease) patients have participated in this study. In baseline visit, 6.36% patients had low adherence, 62.73% patients had medium adherence, 30.91% patients had high adherence. During follow up visit, after intervention by clinical pharmacist, 3.64% patients had low adherence, 18.18% patients had medium adherence and 78.18 % patients had high adherence. From th…
Azari, R., Ganjalikhani, M.K., Amirshoja’i, A.	2018	Legislation for patient information leaflets in Iran: Focus on lay-friendliness	"The present study aimed to situate PIL within its institutional context and investigate the importance is given to the lay-friendliness of PIL in Iran" (Azari et al., 2018).	"In this observational study, official website of Food and Drug Administration of the Islamic Republic of Iran (IFDA) was consulted. Iran’s rules and regulations, legal requirements, linked to PIL production and translation were introduced and discussed in relation to lay-friendliness" (Azari et al., 2018).	"Limited legislation relevant for the production and translation of lay-friendly PIL was found. The IFDA has not issued any documents or guidelines which exclusively concern lay-friendliness of PIL. Any methods which can assess lay-friendliness in original and translated PILs were not observed." (Azari et al., 2018).	"The production of a PIL is a mandatory part and IFDA participates in the evaluation of original and translated PILs. It establishes what should be included in the PIL and in what order. This means that both the content and the order of the content are legally regulated"(Azari et al., 2018).
Bennin, F., Rother, H.-A	2015	"But it's just paracetamol": Caregivers' ability to administer over-the-counter painkillers to children with the information provided	"To determine whether caregivers are able to make informed decisions about their families' use of over-the-counter (OTC) painkillers through access to and use of three mechanisms of information provision"(Bennin & Rother, 2015).	"A cross sectional, face-to-face questionnaire was administered to 60 caregivers and seven pharmacists in Cape Town, South Africa. Caregivers answered questions related to paracetamol (acetaminophen) labels, inserts and Patient Information Leaflets (PIL)" (Bennin & Rother, 2015).		"Most study caregivers received labels with the painkillers they purchased. Many pharmacists (43%) felt that the information provided was ineffective in preventing overdosing. Study caregivers found it difficult to understand the scientific terms in all three mechanisms of information provision. Most respondents (80%) found the PIL easiest to understand, yet few had received PILs with their purch…
Brooke, R.E., Herbert, N.C., Isherwood, S., Knapp, P., Raynor, D.K.	2013	Balance appointment information leaflets: Employing performance-based user-testing to improve understanding	"To use performance-based user-testing to evaluate the effectiveness of balance appointment patient information leaflets (PILs) in conveying important information" (Brooke et al., 2013).	"The study used a sequential groups design. Twenty participants were asked to find and demonstrate understanding of 11 key points of information contained within two NHS leaflets, A and B (10 participants each), through individual structured-interviews"(Brooke et al., 2013).		"Participants exhibited difficulties with finding and/or understanding 5/11 and 6/11 points of information within leaflets A and B, respectively. Five out of eleven points of the revised leaflet also posed problems. Ten out of eleven points were understood by > 90% of participants testing the revised leaflet compared with 6/11 points for leaflets A and B" (Brooke et al., 2013).
Brosnan, S., Barron, E., Sahm, L.J.	2012	Health literacy and the Clozapine patient	"To estimate the prevalence of limited health literacy in patients receiving clozapine for schizophrenia. To develop and produce a pharmacist-designed clozapine patient information leaflet (PIL) which has a higher readability score than the company-produced PIL" (Brosnan et al., 2012).	"Ethical approval for the study was granted by the local ethics committee. Patients, over 18 years, attending the Clozapine Clinic of a Cork urban teaching hospital, were asked to participate in the study. Demographics such as gender, age, employment and smoking status, were gathered from all participants. The total daily clozapine dose, duration of clozapine treatment, and information regarding …	"The pharmacist-designed PIL would have been readable by 95% of the study population, in contrast to 72.5% with the company-designed PIL." (Brosnan et al., 2012).	"Forty patients of average age 38.0 years completed the REALM. The average score was 60.6. Twenty-nine patients (72.5%) were found to have "adequate" health literacy. The remaining eleven patients were found to have either "marginal" or "low" health literacy."(Brosnan et al., 2012).
Burgers, C., Beukeboom, C. J., Sparks, L., Diepeveen, V.	2015	How (not) to inform patients about drug use: Use and effects of negations in Dutch patient information leaflets	"(...) To determine (1) how negations are used in Dutch PILs (study 1) and (2) the effects of negations on readers (study 2)." (Burgers et al., 2015).	"Study 1 was a content analysis of 30 PILs of different brands of pollinosis drugs, half of which were freely available in drugstores and half only by physician prescription. We mapped negation use in PIL sections on 'proper usage' and 'potential side effects'. Study 2 was an experiment in which participants (N = 80, M age = 33.19 years, SD age = 13.66; 76.3% female) were presented with one of tw…	In Study 1, results showed that the number of negations "is higher in sections related to potential side effects than proper usage." (Burgers et al., 2015)	"Study 2 demonstrates that negations decrease both actual and subjective comprehension. Negations also decrease PIL appreciation and medical adherence intentions. The reduction in medical adherence intentions is driven by the decrease of subjective and not actual comprehension." (Burgers et al., 2015)
Clausen, J.; Juhl, M. & Rydahl, E.	2016	Quality assessment of patient leaflets on misoprostol-induced labour: does written information adhere to international standards for patient involvement and informed consent?	The aim was to assess the quality of written patient information on labour induction (Clausen et al., 2016)	Hospital's midwives were contacted to assess their use of misoprostol on labour induction. It was also verified the use of PIL of misoprostol on hospitals. All material collected was checked with the International Patient Decision Aid Standards checklist with a scoring tool that had some adaptations of the original IPDAS. It was made an individual scoring of each PIL and the level of disagreement…	Written information about induction of labour to pregnant women by Danish hospitals lacked several important criteria for patient involvement and informed consent, and that the written information varied considerably between hospitals. Information on side effects and adverse outcomes was poorly covered and varied substantially between hospitals.
Cronin, M., O'Hanlon, S., O'Connor, M.	2011	Readability level of patient information leaflets for older people	"The aim was to assess the readability level of patient information leaflets in Ireland" (Cronin et al., 2011).	"The SMOG formula is a validated tool to assess readability of text, providing an estimate of the years of education needed to understand a piece of writing. We evaluated 45 common patient information leaflets for older people, and compared them to newspapers" (Cronin et al., 2011).	"A majority of patient education materials are written at an excessively high readability level" (Cronin et al., 2011).	"The mean readability level of the patient education leaflets was 12.57 (range 9.4–16.33). The mean readability level of broadsheet newspapers was 12." (Cronin et al., 2011).
Dickinson, R., Raynor, D. K., Knapp, P., MacDonald, J.	2016	Do patients use a headline section in a leaflet to find key information about their medicines? Findings From a user-test study	"To explore the way in which patients use tittle section on PILs on a comprehension test (...)". (Dickinson et al., 2016).	"The study used a cross-sectional design to user-test a PIL with a headline section in a target sample of 20 participants. Participants were provided with an exemplar PIL, and the performance of the PIL was evaluated by a questionnaire and semistructured interview" (Dickinson et al., 2016).		Participants used titles to answer the questions, so if the information asked was on the title, there was a higher possibility that participants used it to answer. Most participants reported that the inclusion of the information in the title was important for a better comprehension.
Dickinson, R., Raynor, D., Knapp, P., MacDonald, J.	2017	How much information about the benefits of medicines is included in patient leaflets in the European Union? – A survey	"(...) To determine the extent to which information about the benefits of treatments was included in a sample of PILs for medicines currently provided in the EU, and to categorise the different types of benefit information provided." (Dickinson et al., 2017)	"A survey and content analysis of the English translation of PILs in the EU was carried out. Random quota sampling was used on the most frequently dispensed (n = 50) and newly licensed medicines (n = 50) in 2011/2. Leaflets were searched for benefit information meeting predefined criteria, and data synthesised and categorised into 10 categories." (Dickinson et al., 2017)	"Eighty-five (85%) leaflets described how the medicine works, with 45 providing information about the rationale for treatment (more commonly for newly licensed (32/50) than most commonly dispensed medicines (13/50; P < 0.001). Nearly half (47) did not describe whether the medicine was curative, symptomatic or preventative. The terms used to communicate uncertainty were imprecise (such as ‘may hel…
Dowse, R., Barford, K., Browne, S.H.	2014	Simple, illustrated medicines information improves ARV knowledge and patient self-efficacy in limited literacy South African HIV patients	To investigate the influence of simple, illustrated PILs on knowledge and self-efficacy in limited education HIV/AIDS patients taking ARVs (Dowse, 2014).	A 22-question knowledge test evaluated three know- ledge areas: ARV side effects, additional ARV information, and HIV/AIDS information. Self-efficacy was assessed using a slightly modified version of the HIV Treatment Adherence Self-Efficacy Scale. Interviews were also used	ARV-related knowledge and self-efficacy were improved by a PIL containing pictograms and simple text. A dramatic effect on knowledge occurred at one month and this was sustained over the following five months indicating excellent retention and recall of newly acquired information.	"Only education influenced knowledge in both control (p = 0.027) and intervention (p < 0.001) groups, with patients having ≤Grade 3 displaying lower knowledge than other education groups. A significant correlation of higher knowledge with increased self-efficacy was seen at baseline for combined group data (r = .487, p < 0.001), control patients (r = 0.281, p = 0.033), and intervention patients (…
Edwards, E.S., Edwards, E.T., Gunn, R., Patterson, P., North, R.	2013	Design validation and labeling comprehension study for a new epinephrine autoinjector	"To support validation of Auvi-Q final design and assess whether the instructions for use in the patient information leaflet (PIL) are effective in training participants on proper use of Auvi-Q" (Edwards et al., 2013).	"Healthy participants, 20 adult and 20 pediatric, were assessed for their ability to complete a simulated injection by following the Auvi-Q instructions for use. Participants relied only on the contents of the PIL and other labeling features (device labeling and its instructions for use, electronic voice instructions and visual prompts)"(Edwards et al., 2013).		"The mean ± SD age of the adult and pediatric participants was 39.4 ± 11.6 and 10.9 ± 2.3 years, respectively. In total, 80% of adult and 35% of pediatric participants had prior experience with EAIs. All adults and 95% of pediatric participants completed a simulated injection on the first attempt; 1 pediatric participant required parental training and a second attempt. Three adult and 4 pediatric…
Geest, T.A., Wetzels, R., Raposo, V., Ferreira, P.L., Baker, R., Wensing, M., Olesen, F.	2005	Elderly patients' and GPs' views on different methods for patient involvement: An international qualitative interview study	"We will attempt to identify barriers and facilitators for using patient information leaflets and patient satisfaction questionnaires as instruments for increasing elderly patients’ involvement in general practice care by comparing their views with the GPs’ views on these two types of methods" (Geest et al., 2005).	"In seven countries (Austria, Denmark, Germany, The Netherlands, Portugal, Slovenia and Switzerland) 146 GPs and 284 patients aged 70 and over were interviewed about the use and the acceptability of these two methods. Interviewers followed a semi-structured interview guide, and all interviews were tape-recorded and transcribed verbatim" (Geest et al., 2005).		"The arguments for using patient satisfaction questionnaires were that they would provide the GP with more information, function as a basis for change, increase patients' self-confidence and make them more conscious of what to expect. Barriers for their use were cognitive impairment among patients, fear that they would not answer honestly and opposition to written material. The arguments for pati…
Gupta, U., Sharma, S., Sheth, P. D., Jha, J., Chaudhury, R. R.	2005	Improving medicine usage through patient information leaflets in India	"The aim of the present prospective randomized pre–post intervention study was to measure the impact of PILs on patients’ knowledge about the correct use of medicines." (Gupta et al., 2005).	"The sample size (100 patients in the intervention and 100 in control group) was derived to measure the difference with a 95% confidence level or plus or minus 10% for a pre–post study in a particular health facility (...). A multidisciplinary team prepared PILs in Hindi and English for commonly dispensed medicines. All available guidelines from India and other countries were consulted along inte…		"A total of 974 (499 control and 475 intervention) patients were enrolled. The study was terminated when predetermined sample size number was achieved, i.e., 114 and 118 patients returned for post-intervention evaluation in the control and intervention groups, respectively. There was no significant difference between the number of drugs prescribed and drugs actually dispensed to the patients in b…
Gustafsson, J., Kälvemark, S., Nilsson, G., Nilsson, J.L.	2005	Patient information leaflets--patients' comprehension of information about interactions and contraindications	"To determine how well patients could correctly recognize and comprehend the various information items on patient information leaflets, and to explore the reasons underlying poor comprehensibility" (Gustafsson et al., 2005).	"Leaflets from 30 randomly selected, commonly prescribed medicines were examined by experts using protocols to evaluate leaflet layout, language and content. The same leaflets were also evaluated by patients who had their medicines dispensed at 24 randomly selected Swedish pharmacies. A questionnaire was used for the patients' examination"(Gustafsson et al., 2005).		"The results showed that most information on the leaflets is sound and is well comprehended by the patients. For two information items regarding 'risks of interactions' and 'contraindications' the patient scores were low, indicating poor comprehensibility" (Gustafsson et al., 2005).
Haller, J., Keller, Z., Barr, S., Hadden, K., Oliphant, S. S.	2019	Assessing readability: Are urogynecologic patient education materials at an appropriate reading level?	"To determine readability of American Urogynecologic Society (AUGS) and International Urogynecological Association (IUGA) patient education documents." (Haller et al., 2019).	"Available English- and Spanish-language IUGA patient information leaflets and AUGS patient fact sheets were scored for grade reading level. Readability assessment was performed using Flesch-Kincaid, Simple Measure of Gobbledygook, and Fry graph formulas for English documents. For Spanish documents, Fernandez-Huerta and SOL readability formulas were utilized. Each document was assessed by a healt…	"Readability combined scores for English AUGS documents ranged from 8th to 12th grade level equivalents, whereas English IUGA documents ranged from 7th to 13th. (...) The AUGS documents had lower grade level equivalents on all 3 readability scales. Spanish-language IUGA leaflets had an average readability score of 5.9 ± 0.6 grade level equivalents, with a range of fifth to seventh. Health literac…
Hammar, T., Nilsson, A., Hovstadius, B.	2016	Patients' views on electronic patient information leaflets	"To explore patients' use and perceptions of the patient information leaflet included in the medication package, and their attitude towards a transition to an electronic version" (Hammar et al., 2016).	A survey was applied to patients and pharmacists by the tool Survey Monkey. "The data was collected during October to November 2014 among individuals in South-Eastern Sweden, using a questionnaire (n=406, response rate 78%) and interviews (n=15)." (Hammar et al., 2016).	"The questionnaire showed that the majority of the respondents (52%) occasionally read the patient information leaflet, 37% always read it, and 11% never read it. Almost half of the patients (41%) were positive towards reading the patient information leaflet electronically while 32% were hesitant and 26% neutral. A majority of the patients would request to get the patient information leaflet prin…	"There was a significant difference between genders in how often they read the patient information leaflet (p<0.05), with females reading it more often than males, but there were no significant differences among age groups." (Hammar et al., 2016).
Herber, O.R., Gies, V., Schwappach, D., Thürmann, P., Wilm, S.	2014	Patient information leaflets: Informing or frightening? A focus group study exploring patients' emotional reactions and subsequent behavior towards package leaflets of commonly prescribed medications in family practices	"Explores patients' reactions and subsequent behavior towards risk information conveyed in PILs of commonly prescribed drugs by general practitioners (GPs) for the treatment of Type 2 diabetes, hypertension or hypercholesterolemia; the most frequent cause for consultations in family practices in Germany" (Herber et al., 2014)	"We conducted six focus groups comprising 35 patients which were recruited in GP practices. Transcripts were read and coded for themes; categories were created by abstracting data and further refined into a coding framework" (Herber et al., 2014)	"Future PILs need to convey potential risk information in a language that is less frightening while retaining the information content required to make informed decisions about the prescribed medication. Thus, during the production process greater emphasis needs to be placed on testing the degree of emotional arousal provoked in patients when reading risk information to allow them to undertake a b…	"Three interrelated categories are presented: (i) The vast amount of side effects and drug interactions commonly described in PILs provoke various emotional reactions in patients which (ii) lead to specific patient behavior of which (iii) consulting the GP for assistance is among the most common. Findings show that current description of potential risk information caused feelings of fear and anxi…
Hirsh, D., Clerehan, R., Staples, M., Osborne, R.H., Buchbinder, R.	2009	Patient assessment of medication information leaflets and validation of the Evaluative Linguistic Framework (ELF)	"To obtain patient feedback about the structure and quality of medication information leaflets and validate the usefulness of the Evaluative Linguistic Framework (ELF) for improving written communication with patients" (Hirsh et al., 2009).	"Triangulated feedback about a set of rheumatoid arthritis (RA) medication leaflets, some developed with knowledge of the ELF, was obtained from 27 people with RA from interviews, focus group discussion and self-administered questionnaires. The principal elements of the framework were investigated: overall generic structure and functions of each stage, interpersonal relationship between writer an…		"Participant assessments of the leaflets aligned with the framework in terms of what constituted a good leaflet. While the main purpose of the leaflets was identified as being information provision, participants also wanted clear instructions, benefits to be highlighted and side effects to be comprehensively listed. For comprehensiveness and user-friendliness, leaflets developed with guidance of …
Kasesnik, K., Kline, M.	2011	Analyzing readability of medicines information material in Slovenia	"Readability has been claimed to be an important factor for understanding texts describing health symptoms and medications. The aim of this study was to measure the readability level of medicines promotion material in Slovenia"(Kasesnik & Kline, 2011).	"The Flesch readability formula was modified to comply with Slovene texts. On the basis of determining the Slovene readability algorithm, the readability ease related to the readability grade level of different Slovene texts was established. In order to estimate an adjustment of the texts to the recommended readability grade level of the targeted population, readability values of English texts we…	"This study provides an understanding of the level of readability of selected Slovene medicines information material. It was concluded that health-related texts were not compliant with general public or with healthcare professional needs." (Kasesnik & Kline, 2011).	"The results of the research showed low readability scores of the Slovene texts. Difficult readability values were seen in different types of examined texts: in patient information leaflets, in the summaries of product characteristics, in promotional materials, while describing over-the-counter medications and in the materials for creating disease awareness. Especially low readability values were…
Khodambashi, S., Haugland, D., Ellingsberg, A., Kottum, H., Sund, J., Nytrø, Ø.	2017	An experimental comparison of a co-design visualizing personal drug information and patient information leaflets: Usability aspects	To explore "the individual’s information needs regarding their medication, and how to visualize drug information (including drug interactions) in a way that is understandable for individuals without a medical background." (Khodambashi et al., 2017).	First, two workshops were applied over patients and pharmacists to build a prototype of PIL. Then, that prototype was evaluated and analysed by questionnaires and interviews. "Based on the collected data and involving patients and pharmacists, we developed a prototype that visualizes personal drug information. We evaluated individuals’ performance in finding information, understanding the drug in…	"The learning outcomes were low for both groups, but we could see that users acquired some knowledge about their medicines, both through the PILs and the prototype; however, participants using the prototype seemed to learn more (learning by remembering information) about the drugs compared to the other group. Based on the presented comparison between the two groups, we could see that ‘learning be…	"We identified a total of eight themes regarding the information needs: reason for taking a drug, dose and duration of treatment, practical use (when and how the drug should be taken, e.g. without food and with plenty of water), side effects, photos of the drugs, information about generic drugs, combination with vitamins supplements and natural products (herbal medicines), and their interaction. …
Kohler, C., Salès-Wuillemin, E., Guéraud, S., Masse, L., Richard, J.-F.	2009	Le rôle des connaissances dans l’utilisation d’une notice de médicament [The part of knowledge in the use of a patient information leaflet]	1. To identify knowledge related to a drug´s name previously known for treatment on pain and fever on childhood (Kohler et al., 2009). 2. To identify comprehension PILS` comprehension (Kohler et al., 2009).	"The main objective of this study was to determine the level of awareness and knowledge of Patient Information Leaflets (PILs) in Jordan. In addition, among other targets, evaluating the percentage of PIL readers, suggesting changing and enhancing PIL content and thus improving patient compliance" (Kohler et al., 2009).		1. It was found that mental representation of drugs is related to medical guidelines about benefits, symptoms and drug's characteristics. 2. Responses about information given on a experimental PIL were obtained and those seemed to be related to previous knowledge about the drug usage.
Krska, J., Morecroft, C.W	2013	Patients' use of information about medicine side effects in relation to experiences of suspected adverse drug reactions: A cross-sectional survey in medical in-patients	"To determine how patients use patient information leaflets (PILs) or other medicines information sources and whether information use differs depending on experiences of suspected ADRs" (Krska & Morecroft, 2013).	"This was a cross-sectional survey conducted in six National Health Service (NHS) hospitals in North West England involving medical in-patients taking at least two regular medicines prior to admission. The survey was administered via a questionnaire and covered use of the PIL and other medicines information sources, perceived knowledge about medicines risks/ADRs, experiences of suspected ADRs, pl…		"Of the 1,218 respondents to the survey, 18.8 % never read the PIL, whilst 6.5 % only do so if something unexpected happens. Educational level was related to perceived knowledge about medicines risks, but not to reading the PIL or seeking further information about medicines risks. Over half the respondents (56.0 %) never sought more information about possible side effects of medicines. A total of…
Liu, F., Abdul-Hussain, S., Mahboob, S., Rai, V., Kostrzewski, A.	2014	How useful are medication patient information leaflets to older adults? A content, readability and layout analysis	"The objective of this study is to evaluate the appropriateness of current available PILs for use by older adults" (Liu et al., 2014).	"The content of the PILs were assessed by checking the availability of information relevant to older patients including pharmacokinetics, safety and dose instructions. The layout of the PILs was evaluated using criteria derived from the relevant regulatory guidelines on the design of PILs. The Gunning Fog Index was used to determine the readability of the PILs to older adults" (Liu et al., 2014).	"Results: Total of 48 PILs were analysed involving 25 drug substances for the treatment of cardiovascular disease and type 2 diabetes. One out of the 48 PILs contained information on pharmacokinetic changes in older patients and only 15 % of the PILs specified the age of the older person. Thirty-one percent of the PILs provided nonspecific warnings to the older population, while only 15 % include…	" Thirty-one percent of the PILs provided nonspecific warnings to the older population, while only 15 % included specific side effects that could occur in the older generation. Text font sizes of the PILs were generally too small for older adults to read, with only 9 % of the PILs used type size 12 or over. The readability of 63 % of the PILs had a score above 12, which is considered difficult fo…
Maat, H.P., Lentz, L., Raynor, D.K.	2015	How to test mandatory text templates: The European patient information leaflet	"This paper proposes an alternative template, informed by templates used in the USA and Australia, and by previous user testing. The main research question is whether the revision better enables users to find relevant information" (Maat et al., 2015).	"In our proposal we decided to use separate subheadings for these subtopics, because in reader tests respondents had trouble in finding information about storage. This implies that another decision has to be made on the level of ordering: first packaging and then storage or the other way round?" (Maat et al., 2015).		"The wording of the tasks was examined for face and content validity; it was not pre-tested as similar questions had been used in earlier studies. A clear preference for the revised template was found" (Maat et al., 2015).
Maat., H. P., Lentz, L.	2011	Using sorting data to evaluate text structure: An evidence-based proposal for restructuring patient information leaflets	"This paper assesses the text structure imposed on patient information leaﬂets in the European Union (EU). It proposes an alternative structure based on reader-oriented research" (Maat & Lentz, 2011).	"Two card-sorting studies were used to identify reader expectations. In a closed card-sorting study, participants were provided with scenario questions on medication use and were asked under which of the template headings they expected to ﬁnd information on each question. In an open sorting task, the schemata of patient information leaﬂet readers were explored. In this study, participants sorted …	"Patient information presented in the alternative format may be expected to improve reading performance." (Maat & Lentz, 2011).	"The closed card-sorting study reveals that users provided with the EU template structure do not always look at the correct section when searching information about patient situations. The results of the open card-sorting study indicate that readers prefer the following structure: goal of the medicine – directions for use – potential problems – packaging and storage" (Maat & Lentz, 2011).
Mansoor, L. E., Dowse, R.	2006	Medicines information and adherence in HIV/AIDS patients	"(...) To assess the impact of medicines information on adherence to chronic co-trimoxazole therapy in low-literate HIV/AIDS patients."(Mansoor & Dowse, 2006).	"Two different PILs were designed for co-trimoxazole tablets and were available in both English and isiXhosa. Participants were randomly allocated to a control group (receiving no PIL), group A (receiving a ‘complex PIL’) and group B (receiving a ‘simple PIL’ incorporating pictograms). At the first interview, demographic data were collected and the time, date and day that the participant would ta…	"The medicines information materials incorporating simple text and pictograms resulted in significantly improved adherence to therapy in the short term, whereas a non-significant increase in adherence was associated with the availability of the more complex information. This was shown by both the self-reported assessment as well as the tablet count. (...) This research suggests that appropriately…
Mira, J.J., Lorenzo, S., Pérez-Jover, V., Navarro, I., Martín De Rosales, A.M., Lara, C.	2013	Assessment of the quality of medication information for patients in Spain	"To analyze the extent to which Spanish leaflets and drug information on the Net met quality criteria" (Mira et al., 2013).	"A descriptive study was conducted comparing readability (REA) and comprehensibility (COM) criteria of a random sample of 77 marketed products of the 12 active ingredients most frequently sold in 2010 in Spain. Leaflets were approved by the Spanish Agency for Medication (AEMPS). Flesch index, DISCERN, ELF, MIDAS and CIRF scales were used to evaluate quality criteria" (Mira et al., 2013).	"None of the websites or leaflets met all the quality criteria of the DISCERN, CIRF or MIDAS scales. Four (3%) leaflets met all the 22 quality criteria of ELF. The leaflets showed shortcomings regarding: medication benefits (17 required substantial improvements, 31.5%), correct forms of storage (13, 24.1%), contraindications (12, 22.2%), side effects (11, 20.4%) and precautions to be taken (9, 16…	"The quality of the information approved by the AEMPS is superior to that which can be found by surfing the Net. More specific information on precautions, complications and how to avoid common patient errors would allow patients the best chance to contribute to their own clinical safety." (Mira et al., 2013)
Munsour, E. E., Awaisu, A., Hassali, M. A. A., Darwish, S., Abdoun, E.	2017	Readability and comprehensibility of patient information leaflets for antidiabetic medications in Qatar	"To evaluate the readability and comprehensibility of PILs supplied with medications used for the treatment of type 2 diabetes mellitus in Qatar." (Munsour et al., 2017).	"All PILs of the antidiabetic medications in Qatar were evaluated using the Flesch Reading Ease (FRE) score for readability. The Flesch-Kincaid Grade Level, Gunning-Fog Index, and SMOG Grading were used to estimate the comprehensibility of PILs in terms of school grade levels." (Munsour. et al., 2017).		Most PILs does not achieve comprehensibility and legibility parameters, which could affect patients' adherence. "A total of 45 PILs were evaluated: 32 (71.1%) PILs of brand-name products and 13 (28.9%) for generics. Nine (20%) of the PILs were in English only; 8 (17.8%) were in English, Arabic, and French; and 28 (62.2%) were in English and Arabic. The mean FRE score was 37.71 (±15.85), and the m…
Mwingira, B., Dowse, R	2007	Development of written information for antiretroviral therapy: Comprehension in a Tanzanian population	"To design and develop a simple, easily readable patient information leaflet (PIL) for a commonly used antiretroviral (ARV) regimen and to evaluate its readability and acceptability in a Tanzanian population." (Mwingira & Dowse, 2007)	"A PIL incorporating simple text and pictograms was designed for the antiretroviral regimen of stavudine, lamivudine and efavirenz. The PIL was designed according to established good design guidelines, modified during a multi-stage iterative testing process and piloted in a South African Xhosa population. The PIL was made available in both English and Kiswahili. Sixty Tanzanian participants who w…	PILs that included pictograms and had an emphasis on usage, appeared to be better comprehended. Other important characteristic was to be written on local language. In these PILs participants could easily find information of consequences of non usage of the medicine. "Acceptability of the PIL was high and positive comments were associated with simplicity, good design, easy readability and user-fri…	95% of individuals found that he PIL was easy to read, but only 65% could explain the main information in their own words. "The only patient characteristics significantly associated with comprehension were educational level and self-reported ease of reading the PIL." (Mwingira & Dowse, 2007)
Pander Maat, H., Lentz, L.	2010	Improving the usability of patient information leaflet	"This study assesses the usability of three patient information leaflets and attempts to improve them while complying with the current EU regulations" (Pander et al 2010).	PILs were tested using questionnaires and interviews for developing a PIL. Then, the redesigned PIL was shown to a group, while the original was exposed to other group. Correlations were made for original PIL characteristics vs. designed PIL with some variables of interests.	"Information leaflets must be written, or rewritten, according to Document Design principles. Furthermore, they must be user tested in a rigorous way." (Pander Maat & Lentz, 2010).	"All three original leaflets suffered from usability problems, especially problems related to finding relevant information. On average, only 75% of the topics could be located. Comprehension of the information, once found, was around 90%. The revisions led to better performance. Information was found faster and more successful. Comprehension scores were higher as well. A follow-up study shows tha…
Pertl, M.T., Benke, T., Zamarian, L., Martini, C., Bodner, T., Karner, E., Delazer, M.	2014	Do patients with mild cognitive impairment understand numerical health information?	To know whether Mild Cognitive Impairment Patients had lesser recordation and performance than control group on numerical tasks related that could determinate if they comprehend health language (like PILs) or not. (Pertl et al., 2014).	"Participants were asked to convert percentages, assess different probabilities, or understand the dosage of a short patient information leaflet. Additionally, neuropsychological background tests were administered. Patients with MCI answered fewer items correctly than controls in the health numeracy questionnaire. A correlation analysis showed statistically significant associations between perfor…		Participants with cognitive impairment got less correct answers than control group participants. Furthermore, control group participants had better outcomes on numerical tasks, in contrast with reading comprehension tasks whose responses had no differences between groups. Nevertheless, mental recordation test and Mini-Mental Test Examination had the lowest score.
Potter, T., Chan, W. L., Archer, J. R. H., Barrett, J., Dargan, P. I., Wood, D. M.	2014	Development of a ‘patient information leaflet’ for use following assessment of patients with reported or suspected paracetamol overdose in the UK	"The aim of this study was to design an information leaflet for patients with paracetamol overdose based on Medicines and Healthcare products Regulatory Agency guidance and to assess its readability." (Potter et al., 2014).	"A one page, two sided A4 information leaflet was designed incorporating the recommended advice from the MHRA and NPIS. This leaflet included information on the importance of the patient providing accurate information on the dose and time of their paracetamol ingestion, together with clinical features to be aware of after discharge that should prompt medical review, and local contact information"…	"The Flesch reading ease calculator gave a score of 67.6 which is equivalent to a ‘standard’ reading ability (0–29 very difficult, 30–49 difficult, 50–59 fairly difficult, 60–69 standard, 70–79 fairly easy, 80–89 easy, 90–100 very easy). The Flesch–Kincaid grade level gave a score of 5.7 which approximately equates to a UK reading age of between 10 and 11years old." (Potter et al., 2014).	"Patients understood why it was important to tell staff exactly what tablets were taken and what to do after going home. Twenty-eight (29 respondents, 96.6% of respondents) patients reported that they knew which symptoms would require urgent medical review. Only one patient disagreed with the statement “I know who to contact if I develop any symptoms.” Interestingly, this patient who reported tha…
Rajasundaram, R., Phillips, S., Clay, N.R	2006	Information leaflet used in out-patient clinics: A survey of attitude and understanding of the user	"To assess patients' attitude towards information leaflets, their understanding of the given information, and the time factor involved in an out-patient clinic set-up" (Rajasundaram et al., 2006).	"A total of 50 patients who received depot preparation of Methyl Prednisolone as local injections in an out-patient hand-clinic were given 15 minutes to read the patient information leaflet and were simultaneously asked to answer a questionnaire" (Rajasundaram et al., 2006).		"Patients want to be informed and are willing to spend more time and effort on information leaflets. Their ability to grasp and retain the relevant information is highly variable. Excess of information, poor presentation/format, lack of time, irrelevant data are factors which seem to adversely affect the effectiveness of information leaflets"(Rajasundaram et al., 2006).
Schmitz, J., Kamping, S., Wiegratz, J., Müller, M., Stork, J., Colloca, L., Flor, H., Klinger, R.	2017	Impact of patient information leaflets on pain medication intake behavior: A pilot study	"To investigate which positive and negative information appear on PILs and how such information affects on mood, memory and behaviour of participants how are struggling with pain. "(Schmitz et al., 2017)	"To determine the ratio of positive to negative phrases, 18 information leaflets of common, over-the-market analgesics were examined of which 1 was selected. In a randomized, controlled study design, 18 healthy participants read this leaflet while 18 control group participants read a matched, neutral leaflet of an electrical device. Collected data concerned the recall of positive and negative con…		"This pilot study with healthy participants examined the impact of reading a PIL after participants imagined being in pain and taking an analgesic drug compared to a CG that imagined reading a neutral user manual. We found that package leaflets contained far more negative than positive informational content. Our results showed a tendency towards mood deterioration and an increase in anxiety level…
Spinillo, C.G	2014	How do patient information leaflets aid medicine usage? A proposal for assessing usability of medicine inserts	Analyze how much patients use the leaflets	"PILS usability since most research focused on their readability and legibility, and legal regulations worldwide have neglected their usability aspects. Considering the importance of this matter, a proposal for assessing PILS usability presented in three phases: task analysis diagram flow, interaction test and follow up interview" (Spinillo, 2014).	"According to these results, the PILs tested failed to support task performance since all participants did not succeed in using the medicines guided by their leaflets. This was ratified by the interview responses, in which participants attributed their difficulties in understanding information and performing the tasks to the poor quality of PILs. The outcomes of the interviews also elucidated imp…	Most of the participants did not manage to use the brochures in an adequate way and attributed the difficulties of understanding the information that was in the leaflet. However, they indicate that the use of images could facilitate the understanding of the way in which medications should be used.
Spinillo, C.G.	2016	Animation on how to take medicines: A study of electronic patient leaflets in Brazil	To verify the effectiveness of digital animation on comprehension and rightful usage of drugs (Spinillo et al., 2016)	"Testing four E-PILS of different drugs with a knowledge and procedure post-test" (Spinillo, 2016)	Most participants understood (fully or partially) the medicines’ usage represented by the animations, and performed the simulated tasks satisfactorily. All 80 participants (N = 40 for comprehension and N = 40 for simulated tasks) agreed that audio and animation together helped them to understand and to perform the tasks on the medicines usage.
Sukkari, S.R., Al Humaidan, A.S., Sasich, L.D	2012	The usefulness and scientific accuracy of private sector Arabic language patient drug information leaflets	To evaluate the usefulness and scientific accuracy of native language PILs, including Arabic (Sukkari et al., 2012).	"Evaluation forms containing the explicit elements that define useful scientifically accurate information for three drugs with known serious adverse drug reactions were created based on the current US FDA approved professional product labels. The Arabic language patient drug information leaflets for celecoxib, paroxetine, and lamotrigine were obtained locally and evaluated using a methodology sim…	"The PILs for three drugs with known risks of serious adverse events failed to meet the definition of useful and scientifically accurate drug information for patients" (Sukkari et al., 2012).
Symonds, T., Coyne, K. S., Margolis, M. K., Schnetzler, G.	2011	The ability of the general male public to assess their suitability to take 50-mg sildenafil: An assessment of the comprehension of patient information materials via internet survey	"To evaluate whether male participants could use sildenafil 50-mg appropriately after reading information about usage and risks on PIL" (Symonds et al., 2011).	"A randomly selected, population-representative Web-based panel of males in the UK was recruited for this study. Eligible men answered a brief sociodemographic questionnaire and then were presented with the Pack. If a participant desired additional information, he could also review the PIL. The participants then rated the Pack and PIL (if reviewed), self-assessed their suitability for sildenafil …		"A total of 1,275 men aged 40 and above were included in these analyses; the mean age was 57.8 ± 9.9 years. A total of 1,054 men reported ED; 517 men (40.5%) deemed themselves suitable for sildenafil; 504 men (39.6%) deemed themselves unsuitable; and 254 (19.9%) were unsure. The concordance rate between screener-assessed suitability and self-assessed suitability was 70.9% (95% confidence interval…
Thomas, A., Joy, J., Sivakumar, V.	2018	Socio-epidemiological evaluation of tuberculosis and impact of pharmaceutical care on medication adherence among tuberculosis patients	"To evaluate drug adherence knowledge on patients with tuberculosis" (Thomas et al., 2018).	"During the 6 months prospective interventional study, a data collection form was designed. The knowledge and adherence levels were assessed using quantified questionnaires. Patients were counseled using patient information leaflets and reassessed during follow-up" (Thomas et al., 2018).		"Medication adherence was assessed during baseline review, first review, second review, and final review. Comparing mean medication adherence between baseline (3.61±1.67), first review (2.72±1.62), second review (1.40±1.07), and final review (0.12±0.45) shows statistically significant improvement (p<0.05) in medication adherence". (Thomas et al., 2018).
van Beusekom, M.M., Grootens-Wiegers, P., Bos, M.J.W., Guchelaar, H.-J., van den Broek, J.M	2016	Low literacy and written drug information: information-seeking, leaflet evaluation and preferences, and roles for images	"To gain insight into how people with low literacy use and evaluate written drug information, and to identify ways in which they feel the patient leaflet can be improved, and in particular how images could be used"(van Beusekom et al., 2016).	"Data were collected through individual interviews and focus group discussions with participants with low literacy, making use of a one-on-one approach to acquire detailed information and group interactions to allow participants to discuss and reach consensus. An iterative process allows the researcher to build upon obtained results, and triangulate data by identifying missing pieces of informati…	"Patient information leaflets were considered discouraging to use, and information difficult to find and understand. Many rely on alternative information sources. The leaflet should be shorter, and improved in terms of organisation, legibility and readability." (van Beusekom et al., 2016).	"Most participants indicated that they normally rely on additional or alternative sources for medication instructions to the PIL (Table 2). Some refer to the medicine packaging, and a few participants said to look up words or instructions online. The majority of participants who do not read the leaflet rely on other people for their information: usually their pharmacist, general practitioner, or …
Webster, R. K., Weinman, J., Rubin, G. J.	2018	Positively framed risk information in patient information leaflets reduces side effect reporting: A double-blind randomized controlled trial	"To discover whether positively framing side effect risk in a PIL reduces nocebo-induced side effects and whether it affects satisfaction with or perceived credibility of the PIL" (Webster et al., 2018).	"A total of 203 healthy volunteers aged 18 or over were recruited from December 1, 2015 to December 5, 2016 into a double-blind randomized controlled trial carried out at the Clinical Research Facility at King's College Hospital. King's Clinical Trial Unit randomized participants (stratified by gender) to receive a PIL for "a well-known tablet available without prescription" that used standard si…	"The results from this study show that positive framing of side effect information reduces the likelihood of participants experiencing symptoms which they attribute to a recently taken tablet. This reduction is clearly linked to the phrasing used in the leaflet—it applies only to those symptoms described in the leaflet and not to others. This finding supports previous work showing the effectivene…
Webster, R. K., Weinman, J., Rubin, G. J.	2017	How does the side-effect information in patient information leaflets influence peoples’ side-effect expectations? A cross-sectional national survey of 18- to 65-year-olds in England	"To establish how the terms recommended by the European Commission to describe side-effect risk in patient information leaflets (PILs) influences expectations of side-effects and to identify factors associated with these side-effect expectations" (Webster et al., 2017).	"(...) A total of 1003 adults aged between 18 and 65. Main outcome measures: Self-reported expectation that the described side-effects would affect participants if they took the medicine, measured on a likelihood scale from 1 (very unlikely) to 5 (very likely)." (Webster et al., 2017).		"Participants formed high expectation of side-effects for “very common” and “common” side- effects, with 51.9% and 45.0% of participants rating these as “very likely” or “likely” to happen to them, respectively. This fell to 8.1% for “uncommon,” 5.8% for “rare” and 4.1% for “very rare.” For each descriptor, higher expectations of side- effects were more associated with women or being from an ethn…
Webster, R.K., Weinman, J., Rubin, G.J.	2017	People’s Understanding of Verbal Risk Descriptors in Patient Information Leaflets: A Cross-Sectional National Survey of 18- to 65-Year-Olds in England	"The aim was to establish how people understand the verbal risk descriptors recommended for use in PILs by the European Commission (EC), and alternative verbal risk descriptors, in the context of mild and severe side effects" (Webster et al., 2017).	"A cross-sectional online survey was carried out by a market research company recruiting participants aged between 18 and 65 years living in England. Data were collected between 18 March and 1 April 2016. Participants were given a hypothetical scenario regarding the risk of mild or severe medication side effects and asked to estimate how many out of 10,000 people would be affected for each of the…		"The risks conveyed by the EC recommended verbal risk descriptors were greatly overestimated by participants. Two distinct distributions were apparent for participant estimates of side effect risks: those for 'high risk' verbal descriptors (e.g. 'common', 'likely', 'high chance') and those for 'low risk' verbal descriptors (e.g. 'uncommon', 'unlikely', 'low chance'). Within these two groups, the …
Williamson, J.M.L., Martin, A.G.	2010	Analysis of patient information leaflets provided by a district general hospital by the Flesch and Flesch-Kincaid method	Evaluate the readability of the PILs provided in the hospital	"All available hospital PILs (171) were assessed and divided into 21 departments. Microsoft Word was used to provide Flesch and Flesch-Kincaid readability statistics and compared against the national reading age and the recommended level for provision of medical information" (Williamson et al., 2010).	"The average Flesch readability of all of the hospital's PILs is 60, with a Flesch-Kincaid grade of 7.8 (12-13 years old). There is considerable variation in the average readability between departments (Flesch readability 43.8-76.9, Flesch-Kincaid 5.4-10.2). The average scores of two departments have PILs scores suitable for patient information" (Williamson et al., 2010).	"While there is little doubt that PILs are of great benefit to patients, providing increased satisfaction with consultations, increasing their overall understanding of the condition/procedure/operation and allowing patients to absorb this information away from the hospital setting (2, 5-8, 16, 25). This information need to be easily understood and although most of our PILs were easy to read, almo…
Young, A., Tordoff, J, Leitch, S., Smith, A.	2018	Doctors and pharmacists provision and opinions of medicines information leaflets in New Zealand	"To examine self-reported provision and health professionals' views about medicine information leaflets and to determine their support for tailoring patient leaflets." (Young et al., 2018)	"A cross sectional survey of general practitioners (GPs) and community pharmacists in New Zealand primary care was carried out. (...) GPs and pharmacists completed validated questionnaires. Data was collected using SurveyMonkey® and where applicable, Chi squared analysis was carried out. Main outcome measures Frequency of leaflet provision, how leaflets are used in practice and why, likes and dis…	"143 GPs and 126 pharmacists responded. For new medicines, significantly more pharmacists than GPs reported providing leaflets all or most of the time. For repeat medicines, leaflets were more likely to be given only on request. Leaflets were given to ensure patients are well-informed. Most GPs and pharmacists report discussing sections of leaflets with patients. The likes and dislikes of leaflet…
Zidarič, N., Kreft, S.	2019	The Information for the Dosing of Medicinal Products in Different Age Intervals Is Ambiguous	Information on the use of medicinal products should be particularly clear and un-ambiguous, including the information on dosing for children. The aim of this 3-language study was to test if these 2 styles are comprehensive" (Zidarič et al 2019).	"We presented a dosing chapter from patient information leaflet to 274 volunteers and asked them what dose they would use for a child whose age is on the border between the two age intervals" (Zidarič et al 2019).	"A need exists to develop a new, unambiguous style to present this information and prevent suboptimal dosing of drug with a lack of efficacy or additional risks of adverse effects." (Zidarič & Kreft, 2019).	"There is low homogeneity of responses, which indicates a high ambiguity of the information. THE DOSE, selected by some respondents, depended on whether the child had just reached a certain age. In cases where the dosage contained an age gap, the majority of respondents chose the lower dose, and in cases with no age difference, the majority chose higher doses" (Zidarič & Kreft, 2019).
